# Supplementary material for: A Study of 41 Canine Orthologues of Human Genes Involved in Monogenic Obesity Reveals Marker in the ADCY3 for Body Weight in Labrador Retrievers
Source: Vet Sci. 2023 Jun 8;10(6):390. doi: 10.3390/vetsci10060390 (PMC10301554; doi:10.3390/vetsci10060390)
Supplement: Supplementary file 1 [file vetsci-10-00390-s001.zip]

Archive with 1 entries (1 files):
- vetsci-2356759-supplementary.pdf
